# Supplementary material for: The Impact of Working from Home on Mental Health: A Cross-Sectional Study of Canadian Worker’s Mental Health during the Third Wave of the COVID-19 Pandemic
Source: Int J Environ Res Public Health. 2022 Sep 14;19(18):11588. doi: 10.3390/ijerph191811588 (PMC9517068; doi:10.3390/ijerph191811588)
Supplement: Supplementary file 1 [file ijerph-19-11588-s001.zip]

Archive with 1 entries (1 files):
- ijerph-1877037-supplementary (1).pdf
